# Supplementary material for: Reduced RhoGDI2 Expression Disrupts Centrosome Functions and Promotes Mitotic Errors
Source: Cells. 2025 Nov 20;14(22):1833. doi: 10.3390/cells14221833 (PMC12651903; doi:10.3390/cells14221833)
Supplement: Supplementary file 1 [file cells-14-01833-s001.zip]

Archive with 1 entries (1 files):
- cells-3945829-supplementary.pdf
